# Supplementary material for: Functional capacities of microbial communities to carry out large scale geochemical processes are maintained during ex situ anaerobic incubation
Source: PLoS One. 2021 Feb 25;16(2):e0245857. doi: 10.1371/journal.pone.0245857 (PMC7906461; doi:10.1371/journal.pone.0245857)
Supplement: S1 Table — (CSV) [file pone.0245857.s001.csv]

sample group ratio
Day0_Fen_8-18-2.1 Other 1350.15960663076
Day0_Fen_8-18-2.1 Methanobacteria 6407.33637883546
Day0_Fen_8-18-2.1 Methanomicrobiales 900.106404420508
Day0_Fen_8-18-2.1 Methanoflorentales 2001.5523993035
Day0_Fen_8-18-2.1 Methanosarcina 2356.85755894317
Day0_Fen_8-18-2.1 Methanosaeta 35.5305159639674
Day0_Bog_8-18-1.1 Methanobacteria 1638.80704115141
Day0_Bog_8-18-1.1 Other 56.5105876259105
Day0_Bog_8-18-1.1 Methanoflorentales 772.311364220777
Day0_Bog_8-18-1.1 Methanosarcina 301.389800671523
Day50_Fen_8-18.1 Other 2021.52193858538
Day50_Fen_8-18.1 Methanobacteria 7177.33018561967
Day50_Fen_8-18.1 Methanomicrobiales 2040.06801141644
Day50_Fen_8-18.1 Methanoflorentales 2169.89052123385
Day50_Fen_8-18.1 Methanosarcina 1891.69942876797
Day50_Fen_8-18.1 Methanosaeta 37.0921456621171
Day50_Bog_8-18-6.1 Other 274.616790719367
Day50_Bog_8-18-6.1 Methanobacteria 5423.68161670749
Day50_Bog_8-18-6.1 Methanoflorentales 1613.37364547628
Day50_Bog_8-18-6.1 Methanosarcina 480.579383758892
field_Fen_8-18.1 Other 434.08044749098
field_Fen_8-18.1 Methanobacteria 944.763326892133
field_Fen_8-18.1 Methanomicrobiales 1289.47427048791
field_Fen_8-18.1 Methanoflorentales 4813.18613835587
field_Fen_8-18.1 Methanosarcina 485.148735431095
field_Fen_8-18.1 Methanosaeta 1378.84377438311
field_Bog_8-18.1 Other 137.206028366386
field_Bog_8-18.1 Methanobacteria 2634.35574463461
field_Bog_8-18.1 Methanoflorentales 6229.15368783392
field_Bog_8-18.1 Methanosarcina 2099.2522340057
