# Supplementary material for: Functional capacities of microbial communities to carry out large scale geochemical processes are maintained during ex situ anaerobic incubation
Source: PLoS One. 2021 Feb 25;16(2):e0245857. doi: 10.1371/journal.pone.0245857 (PMC7906461; doi:10.1371/journal.pone.0245857)
Supplement: S2 Table — Numbers are counts of transform occurrences within each sample. (CSV) [file pone.0245857.s002.csv]

Transform	BogDday0R1	BogDday0R2	BogDday0R3	BogDday50R1	BogDfieldR1	BogDfieldR2	BogSday0R1	BogSday0R2	BogSday50R1	BogSfieldR1	FenDfieldR1	FenDfieldR2	FenSday0R2	FenSday0R1	FenSday50R1	FenSday50R2	FenSfieldR2	FenSfieldR1	PHBDday0R1	PHBDday50R2	PHBDday50R2	PHBDfieldR1	PHBDfieldR2	PHBSday0R1	PHBSday0R2	PHBSday50R1	PHBSfieldR1	PHBSfieldR2	PHBSfieldR3
CH_4minO	110	146	109	158	130	149	127	152	145	124	120	120	95	89	138	137	128	165	107	122	88	163	126	167	129	118	120	130	90
OminNH	60	68	42	86	84	86	54	79	62	77	80	77	58	44	92	88	82	88	54	66	50	64	70	73	58	64	76	62	30
NHminCH_2	60	76	66	81	64	66	74	64	48	66	90	76	60	64	80	78	74	66	60	50	42	71	54	82	70	60	58	74	40
CminH_2	112	122	88	104	114	96	108	127	96	92	122	114	98	92	120	122	112	123	80	96	86	140	94	112	106	84	68	60	72
oddH	413	546	446	484	472	511	468	450	502	423	408	431	336	311	449	459	431	473	427	420	384	479	407	524	440	437	430	391	315
NH_3minO	70	88	72	92	95	86	76	102	70	83	92	92	73	70	98	86	86	90	80	76	84	109	78	103	92	78	86	90	52
CH_2minO	299	382	328	290	355	370	349	346	377	291	332	347	327	279	374	379	369	362	338	328	300	377	349	389	358	277	291	286	299
NminO	36	42	22	34	30	30	36	52	40	30	32	34	32	28	40	50	34	38	24	26	30	24	28	46	34	34	30	30	20
H_2	369	478	412	413	404	449	436	411	466	374	367	396	306	293	402	419	387	414	381	361	352	438	397	465	401	360	384	345	293
transamination	58	83	64	82	77	76	76	77	76	60	91	79	72	66	78	64	83	91	71	61	60	81	77	72	61	66	50	32	40
OHminN	89	125	87	92	144	143	93	99	109	109	101	115	87	79	123	115	109	125	106	97	95	138	136	125	89	81	99	85	64
C_2H_4minH_2O	140	180	132	179	172	182	156	163	160	168	146	150	128	112	166	161	148	170	166	134	135	180	170	158	162	158	152	153	127
CHNminO	16	22	16	18	26	24	24	24	20	16	28	26	26	20	22	26	30	34	30	22	28	32	36	24	18	10	20	16	14
OH_2minS	14	24	14	6	14	8	18	24	24	0.1	24	28	14	14	24	24	16	22	8	16	20	10	18	14	8	2	0.1	6	6
OminH_2	208	245	217	200	258	262	237	227	246	186	219	216	198	179	243	252	215	247	208	211	196	243	226	252	213	164	190	178	175
O_2minNS	0.1	2	2	0.1	0.1	2	4	2	0.1	4	2	2	6	2	2	0.1	4	6	2	2	2	4	2	6	2	6	2	2	0.1
NOminCO_2	2	18	4	10	6	4	4	0.1	8	8	4	8	2	4	6	6	4	6	8	6	6	10	8	8	6	8	6	6	2
tertiaryamine	28	36	30	44	28	34	28	32	34	44	28	24	16	22	32	32	26	34	30	28	30	32	24	36	30	26	40	26	20
methanolminH2O	264	335	287	321	292	314	304	293	322	312	302	300	267	254	291	298	292	314	271	282	254	321	312	328	321	310	315	297	249
OminH_2N_2	6	4	4	8	4	6	10	4	6	4	6	10	2	2	6	8	8	6	8	4	4	8	6	8	16	4	6	6	4
OminCH_3NH	8	4	4	6	6	6	8	6	6	4	12	14	6	12	12	10	12	14	10	4	4	8	8	14	6	0.1	6	2	6
OminusH	94	120	99	78	100	108	100	117	102	76	120	114	90	87	109	108	107	130	98	90	81	105	95	114	95	64	74	68	78
secondaryamine	8	14	8	24	10	10	16	12	14	20	18	20	14	4	26	20	16	22	14	10	12	12	20	22	14	20	18	16	6
CH3	118	151	134	104	114	140	140	139	143	90	106	116	102	108	130	144	117	130	125	107	105	131	108	150	129	89	91	85	104
O_2minCH_4	96	126	120	120	114	130	108	106	134	122	108	110	96	98	106	124	106	112	104	120	100	130	110	130	122	116	122	108	94
Hydroxylation	197	236	209	209	261	249	223	241	240	203	207	226	170	173	236	239	228	244	215	225	202	242	237	243	218	196	183	193	188
primaryamine	6	4	4	4	4	2	2	10	8	4	2	4	2	2	4	2	6	2	2	4	0.1	2	2	6	4	4	4	6	2
OH	52	60	54	66	64	66	54	60	68	66	46	58	52	52	54	62	56	60	48	42	52	58	66	66	56	64	70	55	52
NH_3	8	18	12	20	14	26	8	22	16	18	16	20	12	8	24	22	16	20	22	16	16	18	14	12	16	16	16	12	8
O_2minN	8	6	4	8	2	4	6	2	8	6	6	4	4	6	10	6	6	6	4	4	2	6	6	6	6	8	12	8	4
SH_2minO	14	14	18	9	10	10	30	18	20	11	16	14	16	16	16	22	16	18	12	16	18	6	10	20	24	6	4	4	6
H_2O	100	143	118	126	148	147	134	127	144	126	127	132	106	106	145	138	127	136	118	114	109	137	134	145	126	121	126	105	88
NH_4	4	0.1	2	4	4	0.1	2	10	4	4	4	0.1	6	6	0.1	2	2	8	4	0.1	2	4	6	6	4	2	2	2	0.1
O_2CH_4	24	26	24	20	28	24	30	26	30	18	26	20	24	18	26	20	24	26	24	14	16	26	18	32	24	6	10	8	12
HO_2minN	6	12	2	4	8	14	4	8	6	4	6	8	4	4	6	6	6	8	4	4	6	6	6	2	8	6	4	2	4
NaminH	0.1	8	2	4	2	4	2	6	2	2	4	6	2	2	0.1	4	4	2	0.1	2	2	4	2	2	2	2	2	4	0.1
H_2minCO	90	128	116	98	118	116	116	98	124	98	102	118	90	82	124	116	116	126	102	98	86	128	126	128	108	72	92	90	82
C_2H_2	108	141	120	126	139	143	125	119	139	128	131	121	113	101	140	143	133	151	125	123	112	147	139	139	119	106	112	104	103
formicacid	126	162	138	166	146	144	140	138	148	158	140	162	122	108	144	154	148	157	144	142	128	162	158	168	144	156	150	140	116
ethyladdition	93	132	102	135	110	130	116	102	118	141	100	104	92	87	95	110	98	112	108	106	94	124	114	126	114	141	137	127	86
NOminH	2	16	4	14	14	12	12	14	12	12	16	18	12	8	18	14	16	20	8	12	10	12	16	14	6	8	10	14	8
formylation	44	54	46	72	58	60	58	58	44	89	50	52	44	38	56	56	52	62	50	58	44	62	50	60	54	78	81	78	38
CNH_3	10	14	8	10	16	22	14	18	6	12	8	17	8	6	16	16	14	16	22	20	12	20	22	20	16	12	12	18	12
NO	4	4	6	2	6	2	8	4	6	2	4	8	4	6	6	6	4	8	8	8	6	14	12	2	2	2	2	4	4
CH_2O	118	138	132	153	140	152	130	151	142	154	135	150	124	110	142	157	146	165	120	128	100	140	138	153	122	151	149	127	90
inorgP	0.1	2	0.1	2	2	0.1	0.1	0.1	2	2	0.1	0.1	0.1	0.1	0.1	2	0.1	0.1	0.1	0.1	0.1	0.1	0.1	0.1	0.1	0.1	0.1	0.1	0.1
CH_3O	32	36	30	24	32	42	32	34	34	32	30	32	32	26	30	36	36	36	36	30	34	38	42	34	32	28	32	24	18
SminH	2	6	4	10	6	4	8	8	4	2	10	8	6	4	6	8	12	8	4	14	8	6	12	4	6	6	2	0.1	2
H_3NO	0.1	6	2	0.1	2	4	2	4	2	2	6	4	0.1	0.1	4	2	4	4	2	0.1	2	2	2	2	0.1	2	0.1	2	2
H_2S	10	8	14	4	4	4	14	12	14	4	8	8	12	4	16	16	12	16	10	8	8	6	8	10	10	6	4	4	4
CO_2minPO_3	2	0.1	2	0.1	4	2	0.1	2	0.1	2	0.1	2	0.1	2	0.1	0.1	0.1	0.1	2	0.1	0.1	2	0.1	2	2	0.1	0.1	0.1	2
OminC_3H_3N	2	10	4	10	10	12	6	12	12	10	8	10	4	4	8	12	8	16	10	10	8	12	12	12	10	8	6	6	4
C_2O_2minH_2O	68	97	74	75	78	86	79	72	85	70	73	80	64	56	85	86	80	86	78	84	66	86	84	84	66	54	62	62	56
acetylation	64	84	58	88	76	82	72	68	66	82	62	78	66	56	74	70	72	72	64	62	60	82	68	70	58	76	80	74	38
CH_2N_2	2	2	0.1	0.1	2	6	2	2	2	6	2	2	4	4	6	6	0.1	4	0.1	0.1	0.1	2	0.1	0.1	4	2	2	0.1	2
CO_2	44	56	42	72	56	64	52	52	54	73	64	68	50	44	54	68	74	66	46	64	48	72	60	56	54	66	72	62	42
carbomylPtransfer	2	2	0.1	2	0.1	6	2	0.1	0.1	2	2	6	2	2	6	6	2	4	2	2	4	4	2	2	2	0.1	0.1	0.1	0.1
C_2H_4O	70	76	78	82	74	74	72	76	90	89	84	78	60	60	76	80	74	86	70	70	60	74	68	96	78	69	77	62	50
NO2minH	12	20	10	6	18	18	14	18	14	2	16	14	12	14	14	16	16	16	16	20	20	20	26	16	14	4	2	8	10
CHO_2	8	20	14	12	16	20	18	18	14	16	20	22	14	16	18	18	26	28	20	16	10	18	20	30	18	12	14	16	6
H_2minSO	2	2	2	0.1	2	0.1	2	2	4	0.1	2	2	2	2	2	2	2	0.1	2	2	0.1	0.1	2	4	2	2	2	2	2
NO2	0.1	2	4	2	2	0.1	0.1	0.1	2	0.1	2	0.1	0.1	0.1	2	4	0.1	0.1	0.1	0.1	4	2	0.1	0.1	0.1	2	2	0.1	0.1
CH_2O_2	42	64	52	59	52	66	58	52	58	63	64	60	50	42	68	64	62	70	50	56	56	52	48	60	58	57	71	61	36
SCH_3	2	4	2	16	6	6	6	2	4	16	2	0.1	2	0.1	2	4	0.1	2	4	8	4	8	4	4	2	14	14	8	2
C_3H_2O	52	72	58	66	60	74	66	62	74	76	66	62	48	50	62	68	58	68	58	58	48	72	70	64	54	60	64	70	42
glyoxylate	24	36	24	47	34	30	24	26	30	54	30	40	20	24	30	36	30	36	30	28	26	36	38	38	30	46	46	42	22
propionyl	32	32	34	43	34	36	36	40	40	45	44	42	34	34	40	44	42	44	34	35	28	28	36	48	34	37	41	39	28
glycine	6	8	6	4	10	16	12	12	10	6	8	10	6	6	16	10	12	14	12	10	12	14	16	12	8	0.1	4	4	4
acetone	2	8	6	16	6	4	2	2	4	20	4	6	6	4	6	6	4	6	4	4	2	6	4	4	6	12	22	18	4
CO_3minH_2	26	32	36	41	37	34	36	34	36	33	34	36	30	30	40	41	36	40	33	37	29	36	35	40	32	41	41	33	28
acetylationminH	2	8	2	10	6	2	2	2	2	8	6	2	4	2	0.1	4	2	2	4	0.1	2	2	0.1	0.1	4	4	12	4	2
CH_3COO	0.1	4	0.1	6	6	0.1	0.1	6	0.1	6	2	2	0.1	0.1	0.1	2	2	2	4	8	0.1	2	2	2	0.1	10	8	4	0.1
urea	0.1	0.1	0.1	0.1	2	0.1	2	0.1	2	4	2	2	2	0.1	4	0.1	2	4	0.1	2	0.1	0.1	4	4	0.1	4	2	2	0.1
pyrophosphate	0.1	0.1	0.1	0.1	0.1	0.1	0.1	0.1	0.1	0.1	0.1	0.1	0.1	0.1	0.1	0.1	0.1	2	0.1	2	0.1	0.1	0.1	0.1	0.1	0.1	0.1	0.1	0.1
NO_3	2	0.1	2	2	0.1	4	0.1	2	2	0.1	0.1	2	2	0.1	0.1	0.1	2	0.1	0.1	0.1	0.1	2	0.1	2	0.1	0.1	0.1	0.1	0.1
CH2O3	22	32	30	24	24	28	26	26	32	24	28	28	28	26	30	30	34	36	26	22	24	28	22	24	20	20	24	26	16
C_5H_2	30	36	28	28	38	36	34	30	34	32	28	36	22	22	28	36	32	38	30	36	30	36	36	34	28	26	26	24	26
SCH_3CH_3	8	8	6	2	2	2	4	4	8	0.1	6	10	6	6	6	6	4	6	4	6	4	6	10	6	6	2	2	2	0.1
HminSO_2	0.1	0.1	0.1	2	0.1	0.1	0.1	0.1	0.1	2	0.1	0.1	0.1	0.1	0.1	0.1	0.1	0.1	0.1	0.1	0.1	0.1	0.1	0.1	0.1	2	2	2	0.1
C_4H_4O_2minH_2O	26	36	28	42	36	38	28	38	34	42	38	40	20	18	26	30	34	34	28	22	20	34	30	32	28	28	30	32	20
isoprene	0.1	2	2	0.1	0.1	0.1	0.1	2	0.1	0.1	4	0.1	2	2	0.1	0.1	2	0.1	0.1	0.1	0.1	0.1	0.1	2	2	2	0.1	0.1	0.1
C_3H_2O_3minH_2O	24	38	24	32	36	40	30	32	32	42	26	30	26	22	28	30	28	30	28	26	22	40	38	38	34	32	38	36	20
C_3H_2O_2	26	36	26	52	32	32	32	28	24	60	30	36	32	24	30	32	32	36	28	34	32	36	44	34	30	50	54	60	26
butyryl	22	30	26	34	32	26	30	26	22	34	20	24	22	22	28	28	26	32	22	24	20	32	32	30	22	40	30	30	20
alanine	4	2	2	8	8	8	6	6	6	8	8	10	4	4	6	6	8	8	6	8	4	8	10	4	4	4	8	8	4
C_3H_6O_2	14	22	22	26	24	32	20	22	24	38	18	20	14	16	18	20	18	24	18	18	18	18	20	20	20	28	32	30	20
C_6H_5	2	0.1	2	0.1	0.1	0.1	0.1	2	0.1	0.1	0.1	0.1	0.1	0.1	0.1	0.1	0.1	0.1	0.1	0.1	0.1	0.1	0.1	0.1	0.1	0.1	0.1	0.1	0.1
O_2minC_5H_2S	4	2	2	6	2	2	6	2	2	2	4	4	2	2	4	4	4	2	4	4	2	2	4	2	2	2	4	2	2
Galmin3H2O	12	18	8	14	22	22	10	12	14	20	12	14	10	10	18	16	12	16	10	12	12	16	18	14	10	16	18	14	12
sulfation	0.1	0.1	0.1	0.1	0.1	0.1	0.1	0.1	0.1	2	0.1	0.1	0.1	0.1	0.1	0.1	0.1	0.1	0.1	2	0.1	0.1	0.1	0.1	0.1	2	0.1	0.1	0.1
PO_3	2	0.1	2	0.1	0.1	0.1	2	0.1	2	0.1	2	2	4	0.1	0.1	4	2	4	0.1	0.1	0.1	2	2	0.1	0.1	0.1	0.1	0.1	0.1
SO_3	0.1	4	2	6	0.1	2	4	4	2	2	8	6	4	6	4	6	8	10	4	8	8	6	10	4	2	4	0.1	0.1	0.1
HPO_3	0.1	0.1	0.1	8	2	0.1	0.1	0.1	0.1	6	0.1	2	0.1	0.1	0.1	0.1	0.1	0.1	0.1	0.1	0.1	0.1	0.1	0.1	0.1	4	4	4	0.1
CH4O4	4	2	4	14	14	14	6	8	6	18	6	10	4	2	10	8	12	16	8	10	2	12	12	12	6	14	12	10	2
acetoacetate	16	16	18	12	16	20	20	14	20	8	16	20	18	16	14	18	18	20	16	18	14	22	18	22	18	6	6	10	12
malonyl	6	14	10	32	14	18	14	10	14	34	12	12	10	10	12	10	14	12	10	12	8	14	14	14	12	30	34	30	10
C_3H_4O_3	2	0.1	0.1	0.1	2	2	0.1	4	0.1	2	0.1	0.1	6	2	0.1	0.1	0.1	2	2	0.1	0.1	4	0.1	2	2	0.1	0.1	0.1	0.1
serine	2	4	4	0.1	4	4	2	2	4	4	0.1	2	0.1	2	4	6	4	4	6	8	2	4	8	0.1	0.1	0.1	0.1	2	0.1
lactate	10	20	14	20	22	24	14	16	16	24	14	14	10	8	14	18	20	14	12	10	14	18	22	14	12	24	20	18	12
C7H7	0.1	0.1	0.1	0.1	0.1	0.1	0.1	0.1	0.1	0.1	0.1	0.1	0.1	0.1	0.1	0.1	0.1	0.1	0.1	0.1	0.1	0.1	0.1	0.1	0.1	0.1	0.1	0.1	2
C6H5O	0.1	0.1	0.1	4	0.1	0.1	0.1	0.1	0.1	0.1	2	2	2	0.1	2	2	2	0.1	0.1	0.1	0.1	0.1	0.1	0.1	0.1	2	0.1	2	0.1
phosphoryl	0.1	0.1	0.1	0.1	0.1	0.1	0.1	2	0.1	0.1	0.1	0.1	0.1	0.1	0.1	2	0.1	0.1	0.1	0.1	0.1	2	2	2	2	0.1	0.1	2	0.1
PO43	0.1	0.1	0.1	2	2	2	0.1	2	2	0.1	2	2	0.1	0.1	2	2	2	2	0.1	0.1	0.1	2	4	0.1	0.1	0.1	0.1	0.1	0.1
SO42	2	2	0.1	0.1	6	8	6	6	4	0.1	6	6	2	4	6	6	10	6	4	10	4	4	10	2	0.1	0.1	0.1	0.1	0.1
Proline	0.1	2	0.1	0.1	0.1	0.1	0.1	0.1	0.1	4	0.1	0.1	0.1	0.1	0.1	2	0.1	2	0.1	0.1	0.1	0.1	0.1	0.1	0.1	0.1	0.1	0.1	0.1
valine	2	4	2	0.1	2	4	4	4	4	4	4	4	4	2	4	4	4	6	2	2	4	2	4	4	2	2	0.1	2	2
threonine	0.1	4	4	4	4	0.1	2	4	2	0.1	6	4	4	2	2	2	4	6	2	4	4	4	2	4	4	2	2	2	2
erythrose	6	10	6	16	10	10	12	12	10	24	14	10	12	12	10	10	12	14	10	10	12	12	12	10	12	18	18	20	10
cysteine	0.1	0.1	0.1	0.1	0.1	0.1	2	4	0.1	0.1	4	2	0.1	2	4	2	2	6	4	4	0.1	2	4	2	0.1	0.1	2	2	2
C7H7O	2	0.1	0.1	8	0.1	0.1	0.1	0.1	0.1	6	0.1	0.1	0.1	0.1	0.1	0.1	2	0.1	0.1	0.1	0.1	2	0.1	2	0.1	6	8	4	0.1
cytosine	0.1	0.1	0.1	0.1	2	2	2	2	4	0.1	2	2	0.1	0.1	2	2	2	2	2	2	2	2	2	0.1	0.1	0.1	0.1	0.1	0.1
uracil	0.1	0.1	0.1	0.1	0.1	2	0.1	0.1	0.1	0.1	0.1	0.1	0.1	0.1	0.1	0.1	0.1	0.1	0.1	0.1	0.1	0.1	0.1	2	0.1	0.1	0.1	0.1	0.1
S2O32	0.1	0.1	0.1	0.1	2	0.1	0.1	0.1	0.1	0.1	0.1	0.1	0.1	0.1	0.1	0.1	0.1	0.1	0.1	0.1	0.1	0.1	0.1	0.1	0.1	0.1	0.1	0.1	0.1
leucine	0.1	0.1	0.1	0.1	0.1	0.1	0.1	2	0.1	0.1	0.1	0.1	0.1	0.1	0.1	0.1	2	0.1	0.1	0.1	0.1	0.1	0.1	0.1	0.1	0.1	0.1	2	0.1
asparagine	0.1	0.1	0.1	0.1	0.1	0.1	0.1	0.1	2	2	0.1	0.1	0.1	0.1	0.1	2	0.1	0.1	2	0.1	0.1	0.1	0.1	0.1	2	0.1	0.1	0.1	0.1
aspartate	0.1	4	2	0.1	0.1	0.1	2	2	0.1	2	0.1	2	2	0.1	0.1	0.1	0.1	0.1	0.1	2	0.1	0.1	0.1	2	0.1	0.1	0.1	0.1	0.1
C4H4O4	8	6	6	28	6	8	8	6	6	34	12	8	4	6	8	6	10	10	6	8	4	8	8	6	6	28	30	28	4
C6H3O3	0.1	0.1	2	6	0.1	0.1	0.1	2	0.1	4	0.1	0.1	0.1	0.1	2	0.1	0.1	0.1	0.1	0.1	0.1	0.1	2	0.1	0.1	4	4	4	0.1
thymine	0.1	2	0.1	0.1	0.1	0.1	0.1	0.1	0.1	0.1	2	0.1	0.1	0.1	0.1	0.1	0.1	0.1	0.1	0.1	0.1	2	0.1	0.1	0.1	0.1	0.1	0.1	0.1
glutamine	0.1	0.1	0.1	0.1	2	0.1	0.1	0.1	0.1	0.1	0.1	0.1	0.1	0.1	0.1	2	0.1	0.1	0.1	0.1	0.1	0.1	0.1	0.1	0.1	0.1	0.1	0.1	0.1
lysine	0.1	0.1	0.1	0.1	0.1	2	0.1	2	0.1	2	0.1	0.1	0.1	0.1	0.1	0.1	0.1	0.1	0.1	0.1	2	2	0.1	0.1	0.1	0.1	0.1	0.1	0.1
glutamate	2	2	6	2	4	2	8	2	6	6	6	6	6	4	6	2	6	8	2	2	0.1	2	4	4	8	4	6	4	0.1
methionine	0.1	0.1	4	0.1	2	0.1	0.1	0.1	4	0.1	2	2	2	0.1	2	0.1	2	2	0.1	4	2	0.1	0.1	2	2	0.1	0.1	4	2
GalMminCO2	0.1	2	0.1	6	6	2	0.1	2	2	8	0.1	0.1	0.1	0.1	0.1	2	0.1	0.1	2	2	4	4	2	2	0.1	8	8	2	0.1
adenine	0.1	0.1	2	0.1	0.1	0.1	4	4	2	0.1	2	0.1	0.1	6	2	2	4	0.1	0.1	0.1	2	0.1	0.1	2	2	0.1	0.1	0.1	0.1
isoPPol	0.1	0.1	0.1	2	0.1	0.1	0.1	0.1	0.1	0.1	0.1	0.1	0.1	0.1	0.1	0.1	0.1	0.1	0.1	0.1	0.1	0.1	0.1	0.1	0.1	0.1	0.1	0.1	0.1
C7H5O3	0.1	0.1	0.1	4	0.1	0.1	0.1	0.1	0.1	6	0.1	0.1	0.1	0.1	0.1	0.1	0.1	0.1	0.1	0.1	0.1	0.1	0.1	0.1	0.1	6	6	4	0.1
histidine	0.1	0.1	0.1	0.1	0.1	0.1	0.1	0.1	0.1	0.1	0.1	0.1	0.1	0.1	0.1	0.1	0.1	0.1	0.1	0.1	0.1	2	2	0.1	0.1	2	0.1	0.1	0.1
C6H3O4	0.1	0.1	0.1	2	0.1	6	0.1	0.1	0.1	8	0.1	0.1	0.1	0.1	0.1	4	0.1	0.1	0.1	2	2	0.1	0.1	0.1	0.1	4	4	4	0.1
Phenylalanine	2	0.1	0.1	0.1	0.1	0.1	2	2	2	0.1	4	6	0.1	2	2	0.1	0.1	2	0.1	0.1	0.1	0.1	0.1	0.1	0.1	0.1	0.1	0.1	0.1
C8H5O3	2	0.1	0.1	2	0.1	0.1	2	0.1	0.1	2	0.1	0.1	2	0.1	0.1	0.1	2	0.1	0.1	0.1	2	0.1	0.1	2	0.1	2	2	2	0.1
guanine	0.1	2	2	0.1	0.1	0.1	0.1	2	0.1	2	2	0.1	0.1	0.1	2	2	0.1	2	0.1	0.1	2	2	0.1	0.1	0.1	0.1	0.1	0.1	0.1
C8H7O3	0.1	0.1	0.1	4	0.1	0.1	0.1	0.1	0.1	4	0.1	0.1	0.1	0.1	0.1	0.1	0.1	0.1	0.1	2	2	0.1	0.1	0.1	0.1	4	4	4	2
C7H5O4	0.1	0.1	0.1	2	0.1	0.1	0.1	0.1	0.1	2	0.1	2	0.1	0.1	0.1	0.1	0.1	0.1	0.1	0.1	0.1	0.1	0.1	0.1	0.1	8	2	2	0.1
C7H6O4	0.1	0.1	0.1	6	2	2	0.1	0.1	0.1	8	0.1	0.1	2	0.1	2	2	2	0.1	0.1	0.1	0.1	2	0.1	0.1	0.1	6	12	4	0.1
Arginine	0.1	0.1	0.1	0.1	0.1	4	0.1	0.1	0.1	0.1	0.1	0.1	0.1	0.1	0.1	0.1	0.1	0.1	0.1	0.1	0.1	0.1	0.1	0.1	0.1	0.1	0.1	2	0.1
diphosphate	0.1	2	0.1	0.1	4	6	0.1	0.1	0.1	0.1	0.1	0.1	0.1	0.1	0.1	0.1	0.1	2	2	0.1	0.1	2	0.1	2	2	0.1	0.1	0.1	2
C6H10O5	0.1	0.1	0.1	4	2	0.1	0.1	0.1	0.1	6	0.1	0.1	0.1	0.1	0.1	0.1	0.1	0.1	0.1	0.1	0.1	0.1	0.1	0.1	0.1	4	4	4	0.1
C9H7O3	0.1	0.1	0.1	2	0.1	0.1	0.1	0.1	0.1	2	0.1	0.1	0.1	0.1	0.1	0.1	0.1	0.1	0.1	0.1	0.1	0.1	0.1	2	0.1	2	0.1	2	0.1
Tyrosine	0.1	2	0.1	4	0.1	0.1	0.1	0.1	0.1	0.1	0.1	0.1	0.1	0.1	0.1	0.1	0.1	0.1	0.1	0.1	0.1	0.1	0.1	0.1	0.1	0.1	0.1	0.1	0.1
C9H9O3	0.1	0.1	0.1	0.1	0.1	0.1	0.1	0.1	0.1	0.1	0.1	0.1	0.1	0.1	0.1	0.1	0.1	0.1	0.1	0.1	0.1	0.1	0.1	0.1	0.1	2	0.1	0.1	0.1
C8H7O4	0.1	0.1	0.1	0.1	0.1	0.1	0.1	0.1	0.1	0.1	0.1	0.1	0.1	0.1	0.1	2	0.1	0.1	0.1	0.1	0.1	0.1	0.1	0.1	0.1	0.1	0.1	0.1	0.1
C7H5O5	0.1	0.1	2	0.1	0.1	0.1	0.1	0.1	0.1	2	0.1	0.1	0.1	0.1	0.1	0.1	0.1	0.1	0.1	2	2	0.1	0.1	0.1	0.1	2	0.1	0.1	0.1
GalminH2O	0.1	0.1	0.1	2	0.1	0.1	0.1	0.1	0.1	4	0.1	0.1	0.1	0.1	0.1	2	0.1	0.1	0.1	0.1	0.1	0.1	0.1	2	0.1	2	4	2	0.1
C10H9O3	0.1	0.1	0.1	0.1	0.1	0.1	0.1	0.1	0.1	0.1	0.1	0.1	0.1	0.1	0.1	0.1	0.1	0.1	0.1	0.1	0.1	0.1	0.1	0.1	0.1	0.1	0.1	0.1	0.1
C6H10O6	0.1	0.1	0.1	6	0.1	0.1	0.1	2	0.1	6	0.1	2	0.1	0.1	0.1	2	0.1	0.1	0.1	0.1	0.1	0.1	2	2	0.1	6	4	6	0.1
C9H7O4	0.1	0.1	0.1	0.1	0.1	0.1	0.1	0.1	0.1	0.1	0.1	0.1	0.1	0.1	0.1	0.1	0.1	0.1	0.1	0.1	0.1	0.1	0.1	0.1	0.1	0.1	0.1	0.1	0.1
glucose	0.1	0.1	0.1	0.1	0.1	0.1	0.1	0.1	0.1	0.1	0.1	0.1	0.1	0.1	0.1	0.1	0.1	0.1	0.1	0.1	0.1	0.1	2	0.1	0.1	0.1	0.1	0.1	0.1
C9H9O4	0.1	0.1	0.1	0.1	0.1	0.1	2	0.1	0.1	0.1	0.1	0.1	0.1	0.1	0.1	0.1	2	0.1	0.1	0.1	0.1	0.1	0.1	0.1	0.1	0.1	0.1	0.1	0.1
Tryptophan	0.1	0.1	0.1	0.1	0.1	0.1	0.1	2	2	0.1	2	2	2	2	2	0.1	0.1	2	2	0.1	0.1	0.1	0.1	0.1	0.1	0.1	0.1	0.1	0.1
C10H9O4	0.1	0.1	0.1	2	0.1	0.1	0.1	0.1	0.1	0.1	0.1	0.1	0.1	0.1	0.1	0.1	0.1	0.1	0.1	0.1	0.1	0.1	0.1	0.1	0.1	0.1	0.1	0.1	0.1
GalactA	0.1	0.1	2	6	2	2	0.1	0.1	0.1	8	0.1	0.1	0.1	0.1	0.1	0.1	0.1	0.1	2	0.1	0.1	2	0.1	0.1	0.1	8	8	8	0.1
C10H11O4	0.1	0.1	0.1	0.1	0.1	2	0.1	0.1	0.1	0.1	0.1	0.1	0.1	0.1	0.1	2	0.1	0.1	0.1	0.1	0.1	0.1	0.1	0.1	0.1	0.1	0.1	0.1	0.1
C9H9O5	0.1	0.1	0.1	0.1	2	0.1	0.1	0.1	0.1	0.1	0.1	0.1	0.1	2	0.1	0.1	0.1	0.1	0.1	0.1	0.1	0.1	0.1	0.1	0.1	0.1	0.1	0.1	0.1
C8H13N1O5	0.1	0.1	0.1	0.1	0.1	0.1	0.1	0.1	0.1	0.1	0.1	0.1	0.1	0.1	0.1	0.1	0.1	0.1	0.1	0.1	0.1	0.1	0.1	0.1	0.1	0.1	0.1	0.1	0.1
C11H11O4	0.1	0.1	0.1	0.1	0.1	0.1	0.1	0.1	0.1	0.1	0.1	0.1	0.1	0.1	0.1	0.1	0.1	0.1	0.1	0.1	0.1	0.1	0.1	0.1	0.1	0.1	0.1	0.1	0.1
C10H11O5	0.1	0.1	0.1	0.1	0.1	0.1	0.1	0.1	0.1	0.1	0.1	0.1	0.1	0.1	0.1	0.1	0.1	0.1	0.1	0.1	0.1	0.1	0.1	0.1	0.1	2	0.1	0.1	0.1
C12H13O4	0.1	0.1	0.1	0.1	0.1	0.1	0.1	0.1	0.1	0.1	0.1	0.1	0.1	0.1	2	0.1	0.1	0.1	0.1	0.1	0.1	0.1	0.1	0.1	0.1	0.1	0.1	0.1	0.1
Cystine	0.1	2	0.1	0.1	0.1	0.1	0.1	0.1	0.1	0.1	0.1	0.1	0.1	0.1	0.1	0.1	0.1	0.1	0.1	0.1	0.1	0.1	2	0.1	0.1	0.1	0.1	0.1	0.1
C11H11O5	0.1	0.1	0.1	0.1	0.1	0.1	0.1	0.1	0.1	0.1	0.1	0.1	0.1	0.1	0.1	0.1	0.1	2	0.1	0.1	0.1	0.1	0.1	0.1	0.1	2	0.1	0.1	0.1
Thymidine	0.1	0.1	0.1	0.1	0.1	0.1	0.1	0.1	0.1	0.1	0.1	0.1	0.1	0.1	0.1	0.1	0.1	0.1	0.1	0.1	0.1	0.1	0.1	0.1	0.1	0.1	0.1	0.1	0.1
Uridine	0.1	0.1	0.1	0.1	0.1	0.1	0.1	0.1	0.1	2	0.1	0.1	0.1	0.1	0.1	0.1	0.1	0.1	0.1	0.1	0.1	0.1	0.1	0.1	0.1	0.1	0.1	0.1	0.1
biotinyl	0.1	0.1	0.1	0.1	0.1	0.1	0.1	0.1	0.1	0.1	0.1	0.1	0.1	0.1	0.1	0.1	0.1	0.1	0.1	0.1	0.1	0.1	0.1	0.1	0.1	0.1	0.1	0.1	0.1
pyridoxylphosphate	0.1	0.1	0.1	0.1	0.1	0.1	0.1	0.1	0.1	0.1	0.1	0.1	0.1	0.1	0.1	0.1	0.1	0.1	0.1	0.1	0.1	0.1	0.1	0.1	0.1	0.1	0.1	0.1	0.1
C12H13O5	2	2	0.1	0.1	0.1	0.1	0.1	0.1	0.1	0.1	0.1	0.1	0.1	0.1	2	2	0.1	2	0.1	0.1	0.1	2	2	0.1	0.1	0.1	0.1	0.1	0.1
C16H30O	0.1	0.1	0.1	0.1	0.1	0.1	0.1	0.1	0.1	0.1	0.1	0.1	0.1	0.1	0.1	0.1	0.1	0.1	0.1	0.1	0.1	0.1	0.1	0.1	0.1	0.1	0.1	0.1	0.1
C6H11O8P	0.1	0.1	0.1	6	0.1	0.1	0.1	0.1	0.1	6	2	0.1	0.1	0.1	0.1	0.1	0.1	0.1	0.1	0.1	0.1	0.1	0.1	0.1	0.1	2	6	6	0.1
C10H15N2O3S	0.1	0.1	0.1	0.1	0.1	0.1	0.1	0.1	0.1	0.1	0.1	0.1	0.1	0.1	0.1	0.1	0.1	0.1	0.1	0.1	0.1	0.1	0.1	0.1	0.1	0.1	0.1	0.1	0.1
adenosine	0.1	0.1	0.1	0.1	0.1	0.1	0.1	0.1	0.1	0.1	0.1	0.1	0.1	0.1	0.1	0.1	0.1	0.1	0.1	0.1	0.1	0.1	0.1	0.1	0.1	0.1	0.1	0.1	0.1
guanosine	0.1	0.1	0.1	0.1	0.1	0.1	0.1	0.1	0.1	0.1	0.1	0.1	0.1	0.1	0.1	0.1	0.1	0.1	0.1	0.1	0.1	0.1	0.1	0.1	0.1	0.1	0.1	0.1	0.1
glutathione	0.1	0.1	0.1	0.1	0.1	0.1	0.1	0.1	0.1	0.1	0.1	2	0.1	0.1	0.1	0.1	0.1	0.1	0.1	0.1	0.1	0.1	0.1	2	0.1	0.1	0.1	0.1	0.1
thymidine	0.1	0.1	0.1	0.1	0.1	0.1	0.1	0.1	0.1	0.1	0.1	0.1	0.1	0.1	0.1	0.1	0.1	0.1	0.1	0.1	0.1	0.1	0.1	0.1	0.1	0.1	0.1	0.1	0.1
C9H12N3O7P	0.1	0.1	0.1	0.1	0.1	0.1	0.1	0.1	0.1	0.1	2	0.1	2	0.1	0.1	2	0.1	2	0.1	0.1	0.1	0.1	0.1	0.1	0.1	0.1	0.1	0.1	0.1
C9H11N2O8P	2	4	2	0.1	4	4	2	4	2	0.1	2	2	2	2	2	2	2	2	2	2	2	2	2	2	2	0.1	0.1	0.1	2
C11H17N1O9	0.1	0.1	0.1	0.1	0.1	0.1	0.1	0.1	0.1	0.1	0.1	0.1	0.1	0.1	0.1	0.1	0.1	0.1	0.1	0.1	0.1	0.1	0.1	0.1	0.1	0.1	0.1	0.1	0.1
C10H12N5O6P	0.1	0.1	2	2	0.1	0.1	0.1	0.1	0.1	0.1	0.1	0.1	0.1	0.1	2	2	0.1	0.1	0.1	0.1	0.1	0.1	2	0.1	0.1	0.1	0.1	0.1	0.1
C12H20O11	0.1	0.1	0.1	0.1	0.1	0.1	0.1	0.1	0.1	0.1	0.1	0.1	0.1	0.1	0.1	0.1	0.1	0.1	0.1	0.1	0.1	0.1	0.1	0.1	0.1	0.1	0.1	0.1	0.1
C10H12N5O7P	0.1	0.1	0.1	2	2	2	0.1	0.1	2	0.1	0.1	0.1	0.1	0.1	0.1	2	0.1	0.1	0.1	2	0.1	2	0.1	2	0.1	0.1	2	0.1	0.1
C10H14N2O10P2	0.1	0.1	0.1	2	2	0.1	0.1	0.1	0.1	4	0.1	0.1	0.1	0.1	0.1	0.1	0.1	0.1	0.1	0.1	0.1	2	0.1	0.1	0.1	4	2	2	0.1
C9H13N3O10P2	0.1	0.1	0.1	0.1	0.1	0.1	0.1	0.1	0.1	0.1	0.1	0.1	0.1	0.1	0.1	0.1	0.1	0.1	0.1	0.1	0.1	0.1	0.1	0.1	0.1	0.1	0.1	0.1	0.1
C9H12N2O11P2	0.1	2	2	2	2	0.1	2	0.1	2	2	0.1	0.1	2	2	0.1	0.1	0.1	0.1	0.1	0.1	0.1	2	4	2	2	2	2	2	0.1
C10H13N5O9P2	0.1	0.1	0.1	0.1	0.1	0.1	0.1	0.1	0.1	0.1	0.1	0.1	0.1	0.1	0.1	0.1	0.1	0.1	0.1	0.1	0.1	0.1	0.1	0.1	0.1	0.1	0.1	0.1	0.1
C10H13N5O10P2	0.1	0.1	0.1	0.1	0.1	0.1	0.1	0.1	0.1	0.1	0.1	0.1	0.1	0.1	0.1	2	0.1	0.1	0.1	0.1	0.1	0.1	0.1	0.1	0.1	0.1	0.1	0.1	0.1
trisaccharide	0.1	0.1	0.1	0.1	0.1	0.1	0.1	0.1	0.1	0.1	0.1	0.1	0.1	0.1	0.1	0.1	0.1	0.1	0.1	0.1	0.1	0.1	0.1	0.1	0.1	0.1	0.1	0.1	0.1
C21H33N7O15P3S	0.1	0.1	0.1	0.1	0.1	0.1	0.1	0.1	0.1	0.1	0.1	0.1	0.1	0.1	0.1	0.1	0.1	0.1	0.1	0.1	0.1	0.1	0.1	0.1	0.1	0.1	0.1	0.1	0.1
C21H34N7O16P3S	0.1	0.1	0.1	0.1	0.1	0.1	0.1	0.1	0.1	0.1	0.1	0.1	0.1	0.1	0.1	0.1	0.1	0.1	0.1	0.1	0.1	0.1	0.1	0.1	0.1	0.1	0.1	0.1	0.1
