# Supplementary material for: Functional capacities of microbial communities to carry out large scale geochemical processes are maintained during ex situ anaerobic incubation
Source: PLoS One. 2021 Feb 25;16(2):e0245857. doi: 10.1371/journal.pone.0245857 (PMC7906461; doi:10.1371/journal.pone.0245857)
Supplement: S3 Table — (XLSX) [file pone.0245857.s003.xlsx]

## Sheet: p values
habitat/depth	comparison	non-adjusted p-value (two-tailed t-test)	Significant?
PHB 8-18cm	Setup vs Day 0	0.206794
	Setup vs Day 25	0.308408
	Setup vs Day 50	0.381674
	Setup vs (Days 0, 25, 50)	0.287135
	Day 0 vs Day 25	0.185367
	Day 0 vs Day 50	0.094674
	Day 25 vs Day 50	0.31915
PHB 28-38cm	Setup vs Day 0	0.48181
	Setup vs Day 25	0.991453
	Setup vs Day 50	0.774695
	Setup vs (Days 0, 25, 50)	0.678418
	Day 0 vs Day 25	0.481578
	Day 0 vs Day 50	0.58105
	Day 25 vs Day 50	0.307798
bog 8-18cm	Field vs Setup	0.667804
	Field vs Day 0	0.247721
	Field vs Day 25	0.587298
	Field vs Day 50	0.347946
	Field vs (Days 0, 25, 50)	0.398477
	Setup vs Day 0	0.273907
	Setup vs Day 25	0.328605
	Setup vs Day 50	0.0758017
	Setup vs (Days 0, 25, 50)	0.0256235	*
	Day 0 vs Day 25	0.315026
	Day 0 vs Day 50	0.774581
	Day 25 vs Day 50	0.0277531	*
bog 28-38cm	Field vs Setup	0.0595105
	Field vs Day 0	0.0192296	*
	Field vs Day 25	0.0423185	*
	Field vs Day 50	0.0576639
	Field vs (Days 0, 25, 50)	0.0046274	**
	Setup vs Day 0	0.0801708
	Setup vs Day 25	0.190631
	Setup vs Day 50	0.980266
	Setup vs (Days 0, 25, 50)	0.119028
	Day 0 vs Day 25	0.667763
	Day 0 vs Day 50	0.080069
	Day 25 vs Day 50	0.192118
fen 8-18cm	Field vs Setup	0.352519
	Field vs Day 0	0.484019
	Field vs Day 25	0.499905
	Field vs Day 50	0.494207
	Field vs (Days 0, 25, 50)	0.489646
	Setup vs Day 0	0.358353
	Setup vs Day 25	0.358353
	Setup vs Day 50	0.378865
	Setup vs (Days 0, 25, 50)	0.349181
	Day 0 vs Day 25	0.806097
	Day 0 vs Day 50	0.963094
	Day 25 vs Day 50	0.912447
