# Supplementary material for: Functional capacities of microbial communities to carry out large scale geochemical processes are maintained during ex situ anaerobic incubation
Source: PLoS One. 2021 Feb 25;16(2):e0245857. doi: 10.1371/journal.pone.0245857 (PMC7906461; doi:10.1371/journal.pone.0245857)
Supplement: S4 Table — (CSV) [file pone.0245857.s004.csv]

sample	shannon_index	richness	pielous_J	habitat	depth	collection_time	habitat_depth	habitat_depth_time
S8670	5.415005678	761.9611403	0.771642456	PHB	8-18cm	Setup	PHB_8-18cm	PHB_8-18cm_Setup
S8671	5.505328879	763.2262868	0.801472892	PHB	8-18cm	Setup	PHB_8-18cm	PHB_8-18cm_Setup
S8640	4.680516845	588.5968157	0.692937258	PHB	8-18cm	0	PHB_8-18cm	PHB_8-18cm_0
S8641	4.548364626	592.2121499	0.676212726	PHB	8-18cm	0	PHB_8-18cm	PHB_8-18cm_0
S8650	4.365821928	509.1835857	0.663854958	PHB	8-18cm	25	PHB_8-18cm	PHB_8-18cm_25
S8651	4.359158053	525.61231	0.660491453	PHB	8-18cm	25	PHB_8-18cm	PHB_8-18cm_25
S8660	4.008513829	438.690485	0.626467821	PHB	8-18cm	50	PHB_8-18cm	PHB_8-18cm_50
S8661	4.04949544	434.9466221	0.632708211	PHB	8-18cm	50	PHB_8-18cm	PHB_8-18cm_50
S8672	5.27628967	663.8141171	0.774019965	PHB	28-38cm	Setup	PHB_28-38cm	PHB_28-38cm_Setup
S8673	5.304638675	692.2541587	0.778554606	PHB	28-38cm	Setup	PHB_28-38cm	PHB_28-38cm_Setup
S8642	4.972018692	657.0586968	0.731400746	PHB	28-38cm	0	PHB_28-38cm	PHB_28-38cm_0
S8643	5.025493525	677.4577624	0.733521804	PHB	28-38cm	0	PHB_28-38cm	PHB_28-38cm_0
S8652	4.742179833	628.4077646	0.692813392	PHB	28-38cm	25	PHB_28-38cm	PHB_28-38cm_25
S8653	4.547514271	583.3369476	0.684475947	PHB	28-38cm	25	PHB_28-38cm	PHB_28-38cm_25
S8662	4.330305722	543.3073149	0.654381445	PHB	28-38cm	50	PHB_28-38cm	PHB_28-38cm_50
S8663	4.217718408	540.3047242	0.635335594	PHB	28-38cm	50	PHB_28-38cm	PHB_28-38cm_50
SA2279	4.602128575	545.057968	0.696875791	SPH	8-18cm	field	SPH_8-18cm	SPH_8-18cm_field
SA2281	4.583850353	480.6148527	0.707547045	SPH	8-18cm	field	SPH_8-18cm	SPH_8-18cm_field
S8666	5.367211491	773.6490326	0.786226607	SPH	8-18cm	Setup	SPH_8-18cm	SPH_8-18cm_Setup
S8667	5.305950082	769.339291	0.771980737	SPH	8-18cm	Setup	SPH_8-18cm	SPH_8-18cm_Setup
S8636	5.124478104	766.8578871	0.73654043	SPH	8-18cm	0	SPH_8-18cm	SPH_8-18cm_0
S8637	5.071963221	761.4405548	0.73050177	SPH	8-18cm	0	SPH_8-18cm	SPH_8-18cm_0
S8646	4.981627374	736.4330197	0.720747903	SPH	8-18cm	25	SPH_8-18cm	SPH_8-18cm_25
S8647	5.02923665	751.936459	0.726490735	SPH	8-18cm	25	SPH_8-18cm	SPH_8-18cm_25
S8656	4.851053283	699.4989093	0.711638733	SPH	8-18cm	50	SPH_8-18cm	SPH_8-18cm_50
S8657	4.558353761	627.0090908	0.669782485	SPH	8-18cm	50	SPH_8-18cm	SPH_8-18cm_50
SA2280	4.170613273	600.1157717	0.598142663	SPH	28-38cm	field	SPH_28-38cm	SPH_28-38cm_field
SA2282	4.108486599	517.5710768	0.64109669	SPH	28-38cm	field	SPH_28-38cm	SPH_28-38cm_field
S8668	4.111388817	705.413624	0.6015037	SPH	28-38cm	Setup	SPH_28-38cm	SPH_28-38cm_Setup
S8669	4.317880135	760.0314329	0.627003601	SPH	28-38cm	Setup	SPH_28-38cm	SPH_28-38cm_Setup
S8638	4.628094481	751.5277058	0.680473737	SPH	28-38cm	0	SPH_28-38cm	SPH_28-38cm_0
S8639	4.350984678	747.990656	0.623011961	SPH	28-38cm	0	SPH_28-38cm	SPH_28-38cm_0
S8648	4.198311775	680.7683334	0.611473693	SPH	28-38cm	25	SPH_28-38cm	SPH_28-38cm_25
S8649	4.154121415	665.5698656	0.603853258	SPH	28-38cm	25	SPH_28-38cm	SPH_28-38cm_25
S8658	4.229079307	674.696374	0.619308482	SPH	28-38cm	50	SPH_28-38cm	SPH_28-38cm_50
S8659	3.890824986	651.2603954	0.572919762	SPH	28-38cm	50	SPH_28-38cm	SPH_28-38cm_50
SA2284	4.558686116	490.4744064	0.732604298	Erio	8-18cm	field	Erio_8-18cm	Erio_8-18cm_field
SA2286	4.699339075	569.7321704	0.734242195	Erio	8-18cm	field	Erio_8-18cm	Erio_8-18cm_field
S8674	4.99009557	681.941829	0.737629981	Erio	8-18cm	Setup	Erio_8-18cm	Erio_8-18cm_Setup
S8675	5.084570926	701.4594375	0.750956884	Erio	8-18cm	Setup	Erio_8-18cm	Erio_8-18cm_Setup
S8644	5.136333374	640	0.794917383	Erio	8-18cm	0	Erio_8-18cm	Erio_8-18cm_0
S8645	4.945168919	641.1884867	0.73086444	Erio	8-18cm	0	Erio_8-18cm	Erio_8-18cm_0
S8654	4.96332148	571.7642576	0.756648264	Erio	8-18cm	25	Erio_8-18cm	Erio_8-18cm_25
S8655	4.778464331	605.4505732	0.717563211	Erio	8-18cm	25	Erio_8-18cm	Erio_8-18cm_25
S8664	4.999264529	562.6602486	0.767380661	Erio	8-18cm	50	Erio_8-18cm	Erio_8-18cm_50
S8665	5.016332697	542.049048	0.775784167	Erio	8-18cm	50	Erio_8-18cm	Erio_8-18cm_50
